# Supplementary material for: Identification and Characterization of MmuPV1 Causing Papillomatosis Outbreak in an Animal Research Facility
Source: Viruses. 2025 Sep 1;17(9):1204. doi: 10.3390/v17091204 (PMC12474283; doi:10.3390/v17091204)
Supplement: Supplementary file 1 [file viruses-17-01204-s001.zip]

Archive with 1 entries (1 files):
- viruses-3815399-supplementary.pdf
